# Supplementary material for: Recombinant expression and functional analysis of proteases from Streptococcus pneumoniae, Bacillus anthracis, and Yersinia pestis
Source: BMC Biochem. 2011 May 5;12:17. doi: 10.1186/1471-2091-12-17 (PMC3113736; doi:10.1186/1471-2091-12-17)
Supplement: Additional file 1 — Table S1 - Data table of protease preparation in five expression vectors and protease activity assay. The selected proteases of Streptococcus pneumoniae, Bacillus anthracis and Yersinia pestis were cloned into five expression vectors, pHis (T02), pMBP (T221), pSP-MBP (T213), pDsbA (T03) and pGST (pEXP7). Data from cloning to protease assay are presented for expression vector. "LR" column represents LR cloning of target ORFs from entry clone. Scores "1" and "0" in "LR" column represent "success" and "fail", respectively. Transformation column represents the number of colonies after transformation into BL21(DE3)pLysS. The scores, "0", "1", "2", and "3" in the columns of 'Expression' and 'Solubility' represent none, low, medium and high expression and solubility, respectively. "[Purified] μg/mL" is the concentration of purified recombinant protein and "Purified (PAGE)" for pGST (pEXP7) represents success ("1") or fail ("0") in purification. "BZAR (S/N)" is the ratio of fluorescence in the presence to the absence of protease after 1 hour incubation. "BZAR (slope)" is the rate of fluorescence change in the presence of a given protease. Combining S/N and slope, protease activity to BZAR was determined and the result is shown in column of "BZAR". The column of "Gelatin" is the result of gelatin zymography, and the numbers represent relative activity-1: weak. 2: medium and 3: strong. "DQ (slope)" is the rate of fluorescence change in the presence of a given protease. "Family" column described peptidase family grouped, and the first letter represents catalytic type: A, aspartic; C, cystein,; M, metallic; S, serine; and U, unknown. [file 1471-2091-12-17-S1.XLS]

## Sheet: Supplemental Table
Additional file 1, Table S1. Data table of protease preparation in 5 expression vectors and protease activity assay.
Gene	JCVI Common Name	pI	MW	Signal-Peptide	Final_Localization	Family	pHis (T02)										pMBP (T221)										pSP-MBP (T213)										pDsbA (T03)										pGST (pEXP7)
							LR	Transfor-mation	Expression	solubility	[Purified] μg/mL	BZAR (S/N)	BZAR (slope)	BZAR	Gelatin	DQ	LR	Transfor-mation	Expression	solubility	[Purified] μg/mL	BZAR (S/N)	BZAR (slope)	BZAR	Gelatin	DQ (slope)	LR	Transfor-mation	Expression	solubility	[Purified] μg/mL	BZAR (S/N)	BZAR (slope)	BZAR	Gelatin	DQ (slope)	LR	Transfor-mation	Expression	solubility	[Purified] μg/mL	BZAR (S/N)	BZAR (slope)	BZAR	Gelatin	DQ (slope)	LR	Transfor-mation	Expression
BA0009	D-alanyl-D-alanine carboxypeptidase	8.8483	47931.8	S	Unknown	S11	1	14	0	0	0	0.874674	-0.000724222			-0.0598494	1	50	1	1	29.9755	1.52103	0.00332365			0.00936244	1	15	1	0.5	0	1.47594	0.00617157			-0.156291	3	0	0	0	0	0	0			N/A	0	0	0
BA0080	negative regulator of genetic competence ClpC/MecB	6.4112	90530.1	N	Cytoplasmic		1	6	2	2	26.5815	1.40339	-0.000888622			-0.0435006	1	20	1	1	13.8107	2.94648	0.0407287	1		0.00774919	1	0	0	0	0	0	0			-0.175526	10	0	0	0	0	0	0			-0.0742235	0	0	0
BA0165	prolyl oligopeptidase family protein, putative	4.8453	74470.7	N	Unknown		1	1	2	2	67.1056	1.42298	-0.00115132			-0.0450936	1	10	2	1	75.9305	2.30748	0.0236483	1		-0.000746752	1	6	1	0	0	1.1016	0.000658051			-0.106361	10	7	1	0	30.5221	1.37252	-0.000313164			0.00218179	20	0	0
BA0249	rhomboid family protein	7.5979	21235.4	N	CytoplasmicMembrane		1	0	0	0	0	1.22715	-0.00243533			-0.0216773	1	20	1	1	11.0493	3.18405	0.0501756	1		0.0221853	1	6	0	0	0					-0.101377	9	6	0	0	0	1.27409	-0.00536499			0.095898	8	22	1
BA0265	CAAX amino terminal protease family protein	9.8814	26573.7	N	CytoplasmicMembrane		1	32	1	0	0	1.32507	-0.00159622			-0.018972	1	50	0	0	0					0.0263929	1	5	1	0	0	1.65775	0.00900108			-0.0356834	17	10	0	0	0	0	0			-0.017913	20	50	1
BA0329	aminopeptidase AmpS	4.9547	45229.9	N	Cytoplasmic	M29	1	26	2	2	246.487	4.79112	0.0175734	1		-0.0192861	1	1	2	1	243.623	2.3894	0.0196825	1		0.0016962	1	4	2	2	812.375	3.82888	0.0445974	1		-0.0329712	7	11	3	2	92.8155	2.0001	0.0140038			0.0264107	7	33	3
BA0555	microbial collagenase,putative	4.9927	109912	S	Extracellular	M9	1	3	1	0	0	1.59922	-0.00373568			0.0354993	1	10	1	1	8.15059				2	2.11188	1	1	1	0	2	1.18717	0.00130012		3	4.40561	7	20	1	1	19.8046	1.15926	-0.00465652		3	4.88497	4	0	0
BA0688	LPXTG-site transpeptidase family protein	8.1315	26138	N	Unknown		1	20	0	0	0	1.38381	-0.000855448			0.000795192	1	50	1	1	97.3051	5.50246	0.110637	1		0	1	13	1	0.5	0	1.37968	0.00304474			0	5	23	2	1	38.1596	1.24129	-0.00590761			0.0379217	1	25	1
BA0724	peptidase, M23/M37 family	9.893	42482.7	S	Extracellular	M23	0	0	0	0	0	0	0			N/A	1	50	0	0	0					0.164858	1	6	0	0	0					-0.0168464	3	9	1	0	0	1.18113	-0.00291278			-0.0212745	1	0	0
BA0897	Peptidase, family M20/M25/M40 protein	5.1791	38863.6	N	Cytoplasmic	M42	1	21	3	3	971.121	3.1658	0.0157984	1		-0.00526242	1	30	2	1	260.988	5.33042	0.109845	1		0.126058	1	4	2	1	100.519	4.68449	0.0676025	1		-0.112364	2	60	3	1	46.3734	1.08271	-0.00633561			-0.00243343	1	26	3
BA1045	protease production regulatory protein Hpr	5.1805	21732.8	N	Cytoplasmic		1	18	2	2	80.8676	1.32507	-0.00166142			-0.00702028	1	20	3	1	642.915	1.02949	-0.00416286			0.0258439	1	5	2	1	711.673	339.658	7.91575	1		-0.106911	7	47	3	2	57.9624	1.09911	-0.00947954			0.0267155	6	21	1
BA1124	peptidase, M48 family	9.7298	48910.4	N	CytoplasmicMembrane	M48	1	10	0	0	0	1.16841	-0.00263283			0.0128612	1	20	1	1	18.3779	1.85691	0.0125234			0.0380829	0	0	0	0	0					-0.011586	16	63	0	0	0	0.902256	-0.00656651			-0.0381442	11	23	2
BA1206	oligoendopeptidase F	4.6458	70364.5	N	Cytoplasmic	M3	1	1	0	0	0	1.26632	-0.00129993			-0.0612445	1	50	2	1	160.779	1.30803	-0.0063192			-0.00291136	1	4	1	0	0	1.14439	0.00246776			-0.000549232	5	0	0	0	0	1.14833	-0.00612163			-0.149456	9	34	2
BA1287	signal peptidase I	8.8646	20449.8	N	CytoplasmicMembrane	S24	1	39	0	0	0	1.36423	-0.00134909			-0.03346	1	50	1	1	29.2701	1.21791	-0.00661499			-0.00430732	1	7	1	1	0	1.08021	0.00044453			-0.0183728	10	20	2	1	103.635	1.12645	-0.00399951			0.0155706	3	34	1
BA1295	immune inhibitor A metalloprotease	5.0383	86811.3	S	Extracellular	M6	1	3	0	0	0	1.36423	-0.00162924			0.0113018	1	20	0	0	0	1.25887	-0.00730597			-0.00295948	1	2	1	0	0	1.62567	0.00480526			0.0167497	18	1	0	0	0	1.43814	0.000657433			-0.0290211	0	0	0
BA1449	peptidase, M23/M37 family	6.6959	46210.6	S	Extracellular	M23	1	1	1	0	0	1.40339	-0.0017109			0.00856202	1	10	1	0	0	1.3408	-0.00770199			-0.00402494	0	0	0	0	0					-0.0647097	8	17	1	0	48.0199	1.24129	-0.00673107			0.0384801	0	0	0
BA1465	membrane protein, putative	8.7521	42165.9	N	CytoplasmicMembrane	M50	0	0	0	0	0	1.48172	-0.000773032			-0.00741999	0	0	0	0	0	1.43091	-0.00628564			0.00570433	0	0	0	0	0					-0.0909247	13	46	0	0	77.1091	1.26316	-0.00613857			0.0932002	14	23	1
BA1490	D-alanyl-D-alanine carboxypeptidase family protein	9.5479	41624.7	N	Unknown		1	7	1	0	0	1.2859	-0.00189211			0.0148013	1	20	1	0	0	1.25068	-0.00689439			0.0127905	1	12	1	0	0	1.7754	0.00893516			-0.0243712	0	0	0	0	0	1.22488	-0.00786664			-0.124893	0	0	0
BA1500	peptidase, M23/M37 family	9.4749	23078.4	N	Extracellular	M23	0	0	0	0	0	1.42298	-0.0020567			0.0159316	1	50	0	0	0	1.21791	-0.00937928			-0.00527121	1	4	0	0	0					-0.0688965	0	0	0	0	0	0	0			N/A	1	0	0
BA1587	thermostable carboxypeptidase 1	4.6377	58946.4	N	Cytoplasmic	M32	1	0	0	0	0	1.32507	-0.0019252			0.00790087	1	30	2	1	311.622	1.3408	-0.00460718		1	0.0146362	1	3	2	1	26.4449	7.41176	0.138677	1		-0.0484102	6	30	3	1	26.711	1.22488	-0.00661532			0.0453758	4	20	2
BA1590	methionine aminopeptidase	5.1426	27148.9	N	Cytoplasmic	M24	1	28	0	0	0	1.38381	-0.00144805			0.0249583	1	30	1	1	86.9092	1.52103	-0.00584097			-0.00157751	1	1	2	1	51.1142	6.04278	0.0930932	1		-0.106484	4	43	3	1	22.0027	1.16473	-0.00766876			0.0351035	6	16	2
BA1903	peptidase, M23/M37 family	10.1389	61329.5	S	Extracellular	M23	1	3	2	1	0	1.38381	-0.00164457			0.0257412	1	5	0	0	0.5	1.30803	-0.00771805			-0.00252822	1	7	1	0	0					-0.0618239	6	26	1	0	14.4492	1.09364	-0.00937975			0.000205895	0	0	0
BA1950	D-alanyl-D-alanine carboxypeptidase family protein	7.6135	31347	N	Unknown		1	18	1	0	-0.218457	1.30548	-0.00205654			0.0271508	1	30	1	1	26.2606	1.21791	-0.00980787			-0.00264353	1	6	1	1	0					-0.0334721	13	10	1	0	0	1.0663	-0.00794904			-0.0226895	0	0	0
BA1995	protease, putative	8.9859	43880.2	S	Unknown		1	6	0	0	0	1.14883	-0.00333999			0.0278142	1	50	0	0	0	1.24249	-0.00783289			-0.00488847	1	14	0	0	0					-0.0524858	12	22	0	0	0	1.02802	-0.0088702			0.0375898	12	0	0
BA2183	neutral metalloprotease, putative	5.7341	54619	S	Extracellular		1	1	0	0	0	1.26632	-0.00181052			-0.0413092	1	30	0	0	0	1.40634	-0.00613803			-0.0051722	1	9	1	1	0	1.70053	0.00750373			0.0509709	0	0	0	0	0	0	0			N/A	1	10	1
BA2297	peptidase, M20/M25/M40 family	4.6256	47088.4	N	Cytoplasmic	M20	1	7	2	2	51.3045	1.34465	-0.00141415			-0.0208955	1	20	3	1	383.1	1.36537	-0.00789791			-0.00538813	0	0	0	0	0					0.0469366	9	30	3	1	52.3162	1.25222	-0.00599027			0.0134618	1	27	3
BA2380	alkaline serine protease, subtilase family	8.6414	42380.8	S	Extracellular	S8	1	36	0	0	0	1.50131	-0.00189275			-0.00255619	1	20	0	0	0	1.4391	-0.00575942			9.86039e-05	1	6	0	0	0					-0.0400056	12	10	0	0	0					0.0947476	5	0	0
BA2423	CAAX amino terminal protease family protein	10.4378	26216.1	N	CytoplasmicMembrane		1	2	0	0	0	1.34465	-0.00174374			0.00702058	1	10	0	0	0	1.35718	-0.00778357			-0.00295912	1	7	0	0	0	1.45455	0.00355385			0.0232123	10	28	0	0	0	1.29597	-0.00618833			0.0185242	4	13	1
BA2730	neutral protease	N/A	No Data	S	Extracellular		1	2	0	0	0	1.38381	-0.000575867			-0.00529233	0	0	0	0	0	1.40634	-0.00735592			-0.0020287	1	1	0	0	0	1.57219	0.00561147			0.0275692	0	0	0	0	0	0	0			N/A	0	0	0
BA2869	peptidase, putative	5.0515	45592.7	N	Unknown	M3	1	18	0	0	0	1.46214	-0.00208918			0.00688799	1	20	0	0	0	1.37357	-0.00682954			-0.00750064	1	5	2	1	32.6126	2.20321	0.0203067	1		-0.10122	6	50	1	0	72.5287	1.1866	-0.00518412			0.0267296	1	32	1
BA2902	CAAX amino terminal protease family protein	8.9721	24362.1	N	CytoplasmicMembrane		0	0	0	0	0	0	-0.00452528			0.0266217	0	0	0	0	0	1.28345	-0.0124728			-0.00106335	1	5	1	0	0					-0.034133	0	0	0	0	0	0	0			N/A	0	0	0
BA3006	CAAX amino terminal protease family protein	10.0219	25287.4	N	CytoplasmicMembrane		1	11	0	0	0	1.30548	-0.00210609			0.0188239	1	10	0	0	0	1.22611	-0.00589138			-0.00291015	1	6	1	0	0					-0.0101593	4	44	0	0	0	1.21394	-0.00613884			-0.00197937	13	21	1
BA3033	alkaline D-peptidase	9.6754	42131.1	S	Extracellular		1	7	1	1	0	1.48172	-0.00152971			0.0324801	1	10	0	0	0	1.34899	-0.00960965			0.000630934	1	6	1	1	0					0.0373262	0	0	0	0	0					-0.017168	0	0	0
BA3090	pyrrolidone-carboxylate peptidase	4.8354	23512.9	N	Cytoplasmic	C15	1	7	3	3	1776.87	4.28198	0.0262645	1		0.0357979	1	20	3	1	600.438	1.51283	-0.00227083			0.000215177	1	9	3	1	76.4363	22.738	0.454125	1		-0.0684692	13	49	3	2	76.3821	1.26316	-0.00664879			0.0629019	2	19	2
BA3206	amidohydrolase family protein	5.7581	42992.3	N	Cytoplasmic	M20	1	0	0	0	0	0	0			0.0433837	0	0	0	0	0	0	0			N/A	1	7	2	1	60.2972	4.54545	0.0643934	1		0.065436	30	43	3	1	46.7471	1.1866	-0.00952828			0.112498	12	28	1
BA3265	protease synthase and sporulation negative regulatory protein PAI 2	5.1384	24079.2	N	Cytoplasmic		1	4	2	1	0	1.69713	0.00111889			0.0242145	1	50	2	1	136.915	1.45549	-0.00526534			-0.00129725	1	18	2	0	0					-0.027884	3	37	3	1	21.2927	1.00068	-0.00982438			-0.00271997	0	0	0
BA3299	microbial collagenase, putative	5.232	110365	S	Extracellular		1	4	1	1	0	1.30548	-0.00156321			-0.0398331	1	20	1	1	14.2151	1.32441	-0.00687792		1	0.437479	1	7	1	1	104.592	0.930481	0.00317667		3	5.33264	20	8	1	1	0	1.23582	-0.00408182			-0.0565866	9	23	1
BA3443	enhancin family protein	6.2824	85127.6	S	CytoplasmicMembrane		1	1	1	1	98.9742	1.48172	-0.00258395			-0.0180089	1	20	1	1	126.754	1.4391	-0.00600634			-0.00184549	1	7	1	1	72.4067	0.727273	-0.000394845			0.0352052	7	10	3	2	62.5228	1.10458	-0.00347319			-0.0557681	14	28	1
BA3486	CAAX amino terminal protease family protein	6.2538	24310.2	N	CytoplasmicMembrane		1	26	1	0	0	1.54047	-0.0013818			0.000167086	1	5	1	1	32.7599	1.34899	-0.00490406			-0.0020125	1	3	1	0	0	0.705882	-0.00202369			0.0394069	8	8	0	0	0	1.33424	-0.00299594			0.0056701	4	0	0
BA3571	protease synthase and sporulation negative regulatory protein PAI 2	5.1206	22851.8	N	Cytoplasmic		1	22	1	1	165.714	2.12794	0.00345605			0.00561159	1	20	3	1	376.107	1.70945	-0.0024844			-0.00239534	1	13	2	1	0	0.684492	-0.000888363			-0.00731857	7	6	3	1	34.5076	1.35065	-0.00296218			0.0201524	11	40	3
BA3584	microbial collagenase, putative	5.4758	110035	S	Extracellular		1	1	1	1	2	1.30548	-0.000888634		3	0.592794	1	20	1	1	4.95008	1.35718	-0.00631907		1	0.0851453	1	1	1	1	107.127	0.802139	0.000477265		3	5.4344	6	31	2	1	14	1.3069	-0.00340688		2	0.628508	3	33	1
BA3660	serine protease	5.6097	43898.6	N	Unknown		1	23	0	0	0	1.38381	-0.00133329			0.029442	1	20	1	1	107.062	1.30803	-0.00752001		1	0.00211095	1	6	1	1	142.529	5.12299	0.0938661	1		-0.015535	6	58	1	1	26.2813	1.52016	0.00207273			0.0483362	1	35	2
BA3872	peptidase T	4.4851	45910.5	N	Cytoplasmic	M20	1	4	2	2	331.237	1.48172	-0.00128376			0.0190528	1	20	2	1	357.818	1.39814	-0.00467323			0.00191384	1	5	3	1	374.826	75.7005	1.67069	1		-0.0258583	3	32	0	0	0	1.26863	-0.00447647			0.0688028	5	10	1
BA3892	serine protease, subtilase family	4.6824	67754.5	S	Extracellular	S8	1	2	0	0	0	1.22715	-0.00327459			0.0371933	1	10	0	0	0	1.21791	-0.00817852			-0.00477295	1	8	0	0	0	0	0			0.0253422	1	23	0	0	0	1.2905	-0.00432877			0.0228699	0	0	0
BA3911	renal dipeptidase family protein	5.9551	35020.9	N	Cytoplasmic	M19	1	18	0	0	0	1.32507	-0.00253379			0.0284808	1	10	0	0	0	1.20972	-0.00376888			3.26163e-05	1	3	2	1	262.947	291.882	6.68997	1		0.00320837	0	0	0	0	0	0	0			N/A	0	0	0
BA3942	zinc protease, insulinase family	5.0643	47003.8	N	Cytoplasmic	M16	1	13	1	1	0	1.71671	-0.00399945			0.0467699	1	8	2	1	104.007	17.1518	0.0721359	1		0.000198366	0	0	0	0	0					-0.00849235	11	66	3	0	28.5052	1.18113	-0.0047409			0.0626388	13	37	2
BA3967	ATP-dependent hsl protease, ATP-binding subunit hslU	4.9596	52212.9	N	Cytoplasmic		1	4	0	0	0	1.44256	-0.00218866			0.0248311	0	0	0	0	0	1.4473	-0.00330736			0.000764269	0	0	0	0	0					0.135779	2	22	0	0	13.4675	1.15926	-0.00419646			0.0989076	2	0	0
BA3968	ATP-dependent protease hslV	6.5112	19449.4	N	Cytoplasmic		1	12	2	2	334.848	2.03003	-0.000756244			0.0271348	1	20	3	1	179.587	1.16057	-0.0065001			-0.000881899	1	16	3	1	123.015	6.59893	0.114272	1		0.130342	9	36	3	1	123.661	1.08817	-0.00819499			0.0966801	0	0	0
BA3977	signal peptidase I S	9.6047	21060.4	N	Unknown	S24	1	7	2	2	119.964	0.992167	-0.00263324			-0.0289456	1	50	2	1	86.9092	1.15238	-0.00725668			-0.00400798	1	7	2	2	409.206	1.3262	-0.00258358			-0.0484018	4	12	3	2	194.911	1.24675	-0.00738997			-0.0567369	5	32	1
BA4044	sporulation sigma-E factor processing peptidase	7.9735	35092.3	N	CytoplasmicMembrane		1	12	0	0	0	1.14883	-0.00177674			0.0164291	1	40	0	0	0	1.33261	-0.00763527			-0.00718248	1	5	1	0	0	1.01604	-0.00049436			0.0311457	1	9	0	0	0	1.26316	-0.00901782			-0.11558	3	20	1
BA4092	prophage LambdaBa02, Clp protease family protein	4.7911	28153.9	N	Unknown		1	35	0	0	0	1.05091	-0.00176101			0.0111009	1	40	1	1	70.9023	1.41453	-0.00343873			-0.0102424	1	3	2	0	0	1.3369	0.00403262			-0.0190399	8	8	3	0	93.0692	1.18113	-0.00572715			0.0151654	2	29	1
BA4193	peptidase, M20/M25/M40 family	5.4205	41895.9	N	Cytoplasmic	M20	1	61	2	2	411.839	1.52089	0.00279773			0.0194012	1	20	3	1	368.968	1.39814	-0.00360345			-0.00636939	1	9	2	1	200.529	1.48663	0.00656551			-0.039926	3	6	2	1	83.6376	1.1702	-0.00829472			0.0226046	0	0	0
BA4243	hypothetical protein	6.4097	23121.3	N	Cytoplasmic		1	2	2	1	0					0.0392521	1	20	2	1	60.1624	1.29164	-0.0096756			-0.00523864	1	4	2	1	180.273	2.65241	0.0363689	1		-0.00631287	5	31	3	1	21.2927	1.22488	-0.00612201			0.0409863	0	0	0
BA4297	D-alanyl-D-alanine carboxypeptidase	10.0057	43960.1	S	Unknown	S11	1	22	1	0	0	1.0705	-0.000444642			0.0412589	1	20	1	1	33.2288	1.30803	-0.00849134			-0.00274365	1	5	2	1	106.597	3.85027	0.0592097	1		-0.0278081	7	58	2	1	0	1.17567	-0.00722443			0.0879361	2	0	0
BA4368	peptidase T	4.8605	39610.1	N	Cytoplasmic	M20	1	14	3	3	761.537	1.6188	8.22859e-05			-0.0218762	1	10	3	1	359.105	1.37357	-0.00630256			0.000282071	1	6	2	1	760.373	52.984	1.10921	1		0.0393801	7	16	3	1	32.4021	1.24675	-0.00969255			-0.00237172	0	0	0
BA4422	proline dipeptidase	4.7835	38613.8	N	Cytoplasmic	M24	1	14	2	2	331.137	1.12924	-0.00121761			0.0311189	1	20	2	1	336.304	1.31622	-0.00572633			-0.00179511	1	7	2	1	1123.42	19.6364	0.388432	1		0.084518	9	23	3	1	22.7846	1.08817	-0.00781745			0.0681365	6	30	2
BA4546	spore protease	4.6695	40605.2	N	Cytoplasmic	A25	1	20	3	3	539.796	1.05091	-0.000872376			0.0397166	1	20	3	1	444.082	0.980339	-0.00429514			-0.000415808	1	11	2	1	1096	246.973	5.70342	1		0.0729975	8	66	3	1	27.3562	1.09911	-0.00648408			0.104895	3	22	2
BA4584	minor extracellular protease VpR	6.157	98751.1	S	Extracellular		1	2	0	0	0	1.10966	-0.00184275			0.0395489	1	10	0	0	0	1.26707	-0.00725683			-0.00191228	1	7	0	0	0					0.0838203	2	29	0	0	18.6027	1.18113	-0.00367042			0.00419223	7	34	1
BA4609	peptidase, U32 family	5.0861	48265.8	N	Cytoplasmic	U32	1	10	1	1	166.759	1.77546	0.00291234			0.0377904	1	30	2	1	162.073	1.40634	-0.00462315			-0.00167964	0	0	0	0	0					0	5	22	3	1	32.837	1.03349	-0.00760344			0.0332397	0	0	0
BA4610	peptidase, U32 family	4.4965	35662.5	N	Cytoplasmic	U32	1	9	3	3	226.457	1.38381	0.000460695			0.0311166	1	30	3	1	179.005	1.34899	-0.0013657			-0.00448988	1	4	2	1	187.453	1.9893	0.0172958			0.61087	6	36	3	2	28.5052	1.02256	-0.00821185			0.0518112	5	29	1
BA4641	protein-export membrane protein SecDF	10.0655	82611.6	S	CytoplasmicMembrane		1	1	0	0	0	1.10966	-0.0016952			-0.0334947	1	20	1	1	10.018	1.22611	-0.00515081			-0.00269522	1	19	0	0	0	1.58289	0.00515087			-0.0372983	6	18	0	0	0	1.13192	-0.00470636			-0.102159	3	37	1
BA4750	D-alanyl-D-alanine carboxypeptidase family protein	7.4576	29317.9	N	Cytoplasmic		1	10	1	1	0	1.42298	-0.00197492			0.00842985	1	40	2	1	190.092	1.27526	-0.00750375			-0.00217774	1	6	1	1	142.765	1.3262	0.00327518			-0.00104781	2	13	3	2	186.752	1.2905	-0.00753905			0.0332564	2	>50	1
BA4809	CAAX amino terminal protease family protein	7.4927	27810.4	N	CytoplasmicMembrane	M42	1	18	0	0	0	1.2859	-0.00299493			0.0357652	1	30	0	0	0	1.22611	-0.00878775			-0.00221192	1	15	0	0	0	0.951872	0.000905405			-0.0180008	3	33	0	0	0	1.1866	-0.00648387			0.0664249	7	0	0
BA4815	peptidase, M42 family	5.2944	39581.3	N	Cytoplasmic	M24	1	42	3	3	551.003	1.56005	0.000361723			0.0315161	1	30	3	1	315.966	1.34899	-0.00622081			-0.000283732	0	0	0	0	0					N/A	2	35	3	1	39.5549	1.14833	-0.00608909			0.0678237	1	21	2
BA4861	proline dipeptidase	4.8831	40659.5	N	Cytoplasmic		1	0	0	0	0	1.26632	-0.000657673			0.0213761	1	20	2	1	88.5579	1.3408	-0.00778379			-0.000532532	0	0	0	0	0					N/A	8	9	3	2	26.2813	1.0663	-0.00628674			0.0316539	6	37	2
BA4933	aminopeptidase, putative	4.7185	41819.1	N	Cytoplasmic	M29	1	0	0	0	0	1.24674	-0.00205745			0.0617203	1	20	3	1	268.903	1.31622	-0.00883803			-0.00553657	1	7	3	2	916.162	35.9037	0.735974	1		-0.113344	7	29	3	2	93.1538	1.17567	-0.00699393			0.0691212	3	0	0
BA5183	CAAX amino terminal protease family protein	8.189	23254.8	N	CytoplasmicMembrane		1	2	0	0	0					-0.016981	1	20	0	0	0	1.20153	-0.00847462			-0.00332475	0	0	0	0	0					N/A	0	0	0	0	0	0	0			N/A	6	0	0
BA5252	D-alanyl-D-alanine carboxypeptidase family protein	9.5253	31149.8	S	Unknown		1	26	1	0	0					0.016944	1	20	1	1	40.6208	1.20972	-0.00890252			-0.00335968	1	11	1	0	382.309	4.40642	0.0681787	1		-0.0404654	0	0	0	0	0	0	0			N/A	0	0	0
BA5268	cytolysin immunity CylI domain protein	9.1207	40543.3	N	CytoplasmicMembrane	M24	1	3	0	0	0					0.0564275	1	20	1	0	0	1.29164	-0.00620395			0.000116321	0	0	0	0	0					N/A	4	47	0	0	0	1.09911	-0.008804			-0.00390981	4	31	1
BA5359	prophage LambdaBa03, prohead protease, putative	6.529	18904.2	N	Cytoplasmic	U35	1	38	0	0	0					0.0291436	1	20	1	1	2.05796	1.29984	-0.00396564			0.000365977	1	14	2	1	119.243	1.73262	0.0121119			0.0387265	4	36	3	0	136.859	1.12645	-0.00770167			0.0477001	1	37	1
BA5591	cardiolipin synthetase domain protein	9.7012	46212.6	N	Cytoplasmic		1	17	2	0	0	1.44256	-0.00123382			0.079116	1	30	1	1	0.569862	1.2343	-0.00575942			0.00122991	1	10	2	1	432.189	4.14973	0.0495822	1		0.126607	0	0	0	0	0	0	0			N/A	0	0	0
BA5601	methionine aminopeptidase	5.3953	28912.1	N	Cytoplasmic	M24	1	20	0	0	0					0.0572254	1	40	1	1	26.1738	1.13599	-0.00626969			-0.0010327	1	0	0	0	0					0.0238467	8	8	0	0	140.919	0.989747	-0.0102201			0.0444722	0	0	0
BA5606	aminopeptidase, putative	8.895	50591.2	S	Extracellular		1	6	0	0	0	1.03133	-0.00143137			-0.0312014	1	50	0	0	0	1.18514	-0.00918228			-0.00281134	1	14	1	1	199.988	1.43316	0.00429459			0.0396173	7	5	0	0	0	1.07724	-0.00523318			-0.108715	5	19	1
BA5625	membrane protein, putative	9.1877	24864.8	N	CytoplasmicMembrane	M50	1	3	0	0	0	1.22715	-0.0031765			0.000316467	1	30	0	0	0	1.21791	-0.0106468			-0.00272638	1	7	1	1	220.823	1.3262	0.000806485			0.0892171	6	3	0	0	0	1.04443	-0.00562889			0.0224531	10	34	1
BA5639	D-alanyl-D-alanine carboxypeptidase, putative	7.9127	47013.5	S	CytoplasmicMembrane	S11	1	7	1	1	0	1.22715	-0.00314312			0.0126993	1	30	1	1	3.39947	1.1278	-0.0083758			-0.00252837	0	0	0	0	0					0	2	11	2	1	44.8821	1.18113	-0.0072734			0.0602704	2	0	0
BA5706	oligoendopeptidase F, putative	6.3402	69285.1	N	Cytoplasmic	M3	1	10	1	1	258.041	1.2859	-0.00266602			0.0242807	1	20	1	1	105.333	1.15238	-0.0076846			-0.00329228	1	11	1	0	189.563	2.52406	0.0233842	1		0.0543934	2	19	1	1	39.702	0.929597	-0.010581			-0.00108599	1	22	2
BA5710	serine protease	8.3613	41818.6	S	Unknown		1	5	1	1	0	1.18799	-0.00324162			0.000533349	1	20	1	1	61.7623	1.18514	-0.010252			-0.00280989	1	4	1	1	295.476	1.92513	0.0160123			-0.000514045	1	22	3	2	66.5875	1.09911	-0.00572715			0.167464	2	31	0
SP0127	conserved hypothetical protein	5.6068	25289	N	Unknown	M22	1	15	2	1	0					0.0161495	1	20	1	1	32.6664	1.21791	-0.00752004			-0.00181177	0	0	0	0	0					N/A	1	40	3	2	56.5817	1.04443	-0.00992234			0.00818197	0	0	0
SP0129	glycoprotease family protein	4.5659	36185.2	N	Extracellular	M22	1	49	1	1	0	1.38381	-0.00212249			0.00237587	1	10	2	1	189.508	1.17695	-0.00919866			-0.00290889	1	15	2	1	705.484	1.44385	0.00161231			-0.0156411	3	10	1	1	17.5441	1.08817	-0.00760362			0.076312	2	29	2
SP0144	hypothetical protein	9.9175	25352.3	N	CytoplasmicMembrane		1	5	3	0	0	1.20757	-0.00337383			0.0322314	0	0	0	0	0	0	0			N/A	1	14	1	0	0	1.09091	0.00110257			0.0441165	3	1	2	1	78.4865	1.07724	-0.0121774			0.0937875	0	0	0
SP0181	conserved hypothetical protein	9.2207	25542.6	N	CytoplasmicMembrane		0	0	0	0	0	1.24674	-0.00314286			0.019569	1	10	1	1	7.90668	1.16057	-0.00952794			0.00111359	1	9	1	1	144.778	1.25134	0.000131404			0.0240414	4	32	1	0	0	1.03896	-0.00832715			0.0216565	0	0	0
SP0263	eep protein	6.5332	45893.6	N	CytoplasmicMembrane	M50	1	34	0	0	0	1.18799	-0.00256674			0.0123329	1	10	0	0	0	1.07865	-0.0110407			-0.000416059	1	5	0	0	0	1.1016	0.00064168			0.0257504	4	26	0	0	0	1.07177	-0.00431089			0.0930197	8	24	1
SP0278	aminopeptidase PepS	4.5437	45241.9	N	Cytoplasmic	M29	1	20	3	3	2764.49	4.28198	0.0149568			0.00992674	1	10	3	1	483.067	2.0001	0.010071			0.000299537	1	4	2	1	131.375	2.13904	0.0259526	1		0.0518211	4	20	3	2	74.8519	1.38346	-0.00683003			0.0493662	0	0	0
SP0281	aminopeptidase C	4.8281	50255.6	N	Cytoplasmic	C1	1	6	3	3	3487.41	17.2063	0.17455	1		0.00602528	1	30	0	0	0	1.02949	-0.0122749			-0.0022622	1	8	2	1	256.759	9.5508	0.164313	1		0.0527808	6	7	0	0	0	0.989747	-0.00462447			-0.0259484	2	29	2
SP0288	conserved hypothetical protein	10.2012	25170.3	N	CytoplasmicMembrane		1	5	0	0	0	1.0705	-0.00330726			-0.0267716	1	30	0	0	0	1.02949	-0.00870569			-0.0046064	1	23	1	0	0	1.05882	0.000510196			-0.0989938	12	0	0	0	0	1.12645	-0.00752049			-0.0548453	7	0	0
SP0334	yllC protein	6.7493	35975.2	N	Cytoplasmic		1	5	0	0	0	1.12924	-0.00243501			0.00484454	1	0	0	0	0	1.06226	-0.00863941			-0.00301052	1	11	2	2	163.258	1.60428	0.00297821			0.0132258	8	5	0	0	0	1.17567	-0.00732396			-0.0404739	0	0	0
SP0402	signal peptidase I	6.1376	23437.6	N	Unknown	S24	1	3	1	1	0	1.46214	-0.00342329			0.0103563	1	20	1	1	125.926	1.13599	-0.00982438			-0.00763176	1	22	1	1	184.567	1.54011	0.00353759			-0.0438191	12	9	3	3	206.616	1.13739	-0.00630394			0.0348376	4	0	0
SP0547	conserved domain protein	7.7542	22741.9	N	CytoplasmicMembrane		1	10	0	0	0	1.34465	-0.00268226			0.032397	1	20	0	0	0	1.1278	-0.00916632			-0.00628549	1	15	1	0	93.0502	1.24064	0.00144824			-0.0472215	3	21	0	0	0	1.10458	-0.00567731			-0.0293771	2	22	2
SP0623	dipeptidase	4.5593	50823	N	Cytoplasmic	M20	1	15	1	1	0	1.14883	-0.00255096			0.0436825	1	30	2	1	20.2578	1.16876	-0.00933029			-0.00364175	1	13	2	1	384.638	1.90374	0.00673021			0.00516188	1	21	0	0	46.5976	1.02802	-0.00498723			-0.0128227	0	0	0
SP0627	conserved hypothetical protein	5.1355	38040.8	N	Cytoplasmic	M42	1	3	3	3	2202.03	2.8329	0.0138728			0.0404105	1	30	3	1	365.396	1.18514	-0.00776747			-0.00526995	1	11	3	1	120.902	6.62032	0.105963	1		0.0185884	8	30	3	3	66.7447	1.06083	-0.00771831			0.0521037	2	27	3
SP0629	conserved hypothetical protein	5.0692	26422.3	S	Unknown		0	0	0	0	0	0	0			N/A	1	20	1	1	4.00582	1.16876	-0.0112394			-0.00289344	1	17	2	2	271.963	3.83957	0.0520838	1		-0.0210142	5	4	3	3	122.645	1.01162	-0.0112569			0.0519809	4	29	1
SP0694	conserved domain protein	10.2233	21264.7	N	CytoplasmicMembrane	M50	1	3	0	0	0	1.30548	-0.00352139			0.0351983	1	10	1	1	9.89003	1.13599	-0.00875349			-0.00299219	1	13	0	0	76.0585	1.3262	0.00164554			0.0563148	4	19	0	0	0	1.05537	-0.00804711			-0.0116719	8	0	0
SP0746	ATP-dependent Clp protease, proteolytic subunit	4.4911	21358.3	N	Cytoplasmic		1	17	0	0	0	1.30548	-0.00146436			0.0495742	1	10	1	1	19.3867	1.26707	-0.00853942			-0.00262778	1	10	1	0	158.802	1.5615	0.00269851			0.0246286	10	51	1	1	94.7653	1.15379	-0.00584211			-0.0121555	1	33	2
SP0860	pyrrolidone-carboxylate peptidase	5.0647	23420	N	Cytoplasmic	C15	1	22	3	3	309.719	3.12663	0.0166538	1		0.0349865	1	10	2	1	212.546	1.02949	-0.00682923			-0.000931176	1	6	3	0	50.863	1.67914	0.0102685			0.0308198	4	5	0	0	51.5593	1.15926	-0.010878			0.0261992	0	0	0
SP0909	conserved hypothetical protein	10.3919	17954.7	N	Cytoplasmic		1	13	3	3	0					0.0418913	1	8	2	1	69.5909	1.08684	-0.00995604			-0.00109768	1	2	1	1	129.892	1.12299	-0.000328595			0.0300057	12	8	0	0	0	1.02802	-0.00839376			0.0661493	3	0	0
SP0979	oligoendopeptidase F	4.5469	69835.5	N	Cytoplasmic	M3	1	0	0	0	0	1.30548	-0.000510505			0.0385041	1	4	0	0	1	0.931185	-0.00969177			0.00284497	1	23	1	0	90.5386	1.52941	0.00437704			0.0857665	6	13	0	0	40.7332	0.924129	-0.00696155			0.00918327	2	20	1
SP0981	protease maturation protein, putative	4.743	34412.4	S	Unknown		1	1	0	0	0	1.12296	-0.00776713			-0.0579592	1	14	0	0	0	1.15087	-0.006007			0	1	8	0	0	0	1.55966	0.00691957			-0.0733676	2	4	1	1	38.3304	1.05524	-0.00223845			-0.0162837	0	0	0
SP1008	peptidase t	4.301	44789.1	N	Cytoplasmic	M20	1	6	2	2	123.376	1.66778	0.0128039			-0.0165323	1	19	2	1	204.244	1.68762	0.00738855			0	1	8	1	1	1203.22	6.00738	0.0822741	1		-0.0592797	1	2	0	0	0					-0.103305	1	0	0
SP1084	methionine aminopeptidase, type I	4.6539	31650	N	Cytoplasmic	M24	1	5	0	0	0	1.25292	-0.0104322			-0.00440011	1	25	1	1	14.2696	1.36122	-0.0053153			-0.0893956	1	18	1	0	224.94	71.7688	1.76424	1		-0.0491276	1	4	2	1	0	1.04171	-0.00840852			-0.097417	1	24	1
SP1429	peptidase, U32 family	4.9995	47892.4	N	CytoplasmicMembrane	U32	1	4	0	0	0	1.23292	-0.00814539			-0.0382244	1	15	1	1	18.4022	1.34671	-0.0063855			-0.0603148	1	2	2	0	0					-0.0266098	1	1	1	0	15.5235	4.20744	0.0135946			0.0361811	0	0	0
SP1467	conserved hypothetical protein	4.8711	21094.3	N	Cytoplasmic		1	3	2	0	0	1.23292	-0.010498			-0.00571106	1	15	1	1	23.2889	1.28143	-0.00641812			-0.0476199	1	7	3	1	455.075	5.36777	0.085615	1		-0.0352048	2	4	3	0	45.5403	1.09583	-0.00309428			-0.00074447	7	21	2
SP1477	hypothetical protein	4.7601	15895.9	N	Unknown		1	2	0	0	0	1.37787	-0.0106134			-0.00718763	1	12	1	1	12.1842	1.33221	-0.00663173			-0.175933	1	8	2	1	105.617	7.02091	0.139954	1		-0.0155929	1	7	3	1	43.1029	1.09132	-0.00829357			0.00926067	5	34	0
SP1647	endopeptidase O	4.4808	74169.3	N	Cytoplasmic	M13	1	1	0	0	0	1.21293	-0.010021			-0.0111556	1	18	1	1	19.8375	1.34671	-0.00745553			-0.0566408	1	11	1	0	0					-0.0565446	1	19	1	0	17.8027	1.07328	-0.00676453			0.0256731	0	0	0
SP1780	oligoendopeptidase F, putative	4.5283	68655.4	N	Cytoplasmic	M3	1	4	1	1	49.2107	1.23792	-0.00965878			0.0253727	1	23	1	1	75.5881	1.67311	0.00266658			-0.0350228	1	7	2	0	628.98	302.273	7.95913	1		0.00197404	3	15	3	0	23.7945	1.01015	-0.00656611			0.140079	2	19	2
SP1808	type IV prepilin peptidase, putative	7.8066	24842.8	N	CytoplasmicMembrane	A24	1	1	0	0	0	1.17794	-0.0144961			-0.022639	1	5	0	0	0	1.23791	-0.00717504			-0.0512554	1	5	0	0	0					-0.0399685	7	30	0	0	0	1.04171	-0.00931428			0.0275934	0	0	0
SP1937	autolysin	4.9853	36544.3	N	Extracellular		1	4	2	2	188.928	1.2979	-0.00590693			0.0410087	1	50	3	1	63.4248	1.29594	-0.00725768			-0.0597159	1	0	0	0	0					-0.0510741	4	0	0	0	0	1.00564	-0.0093143			-0.0337892	0	0	0
SP1952	hypothetical protein	7.8553	36169.3	N	CytoplasmicMembrane		0	0	0	0	0	1.13795	-0.0127196			0.00373296	0	0	0	0	0	0	0			N/A	1	5	0	0	127.462	1.97294	0.00955394			-0.0170823	2	18	0	0	0	1.01917	-0.00809662			0.00198839	3	35	1
SP2060	pyrrolidone-carboxylate peptidase	5.3191	23405.8	N	Cytoplasmic		1	2	1	0	0	1.13795	-0.0111399			0.0630475	1	50	1	0	0	1.16538	-0.00926458			-0.0306057	1	18	2	0	0					-0.00357227	6	6	1	1	0	0.992108	-0.0084757			-0.0168575	2	38	2
SP2096	peptidase, M20/M25/M40 family	4.7427	41663.5	N	Cytoplasmic	M20	1	26	2	0	0	1.16794	-0.00519879			-0.0183248	1	6	0	0	0	1.2234	-0.00485404			0	1	28	2	1	0	1.65806	0.00983126			-0.0605004	0	0	0	0	0	0	0			N/A	0	0	0
SP2153	peptidase, M20/M25/M40 family	4.3719	48815	N	Cytoplasmic	M20	1	18	1	1	144.105	1.25292	-0.008836			0.0436298	1	26	1	1	21.8947	1.25967	-0.00439368			0	1	20	1	1	0					-0.0328651	6	8	2	0	28.9403	1.0372	-0.00107039			-0.0826402	0	0	0
SP2239	serine protease	6.98	41841.6	S	Unknown		1	17	0	0	0	1.26291	-0.0068448			-0.00122912	1	20	1	1	57.3376	1.21615	-0.00826085			-0.0855353	1	11	0	0	0					-0.105341	7	9	1	1	85.8837	1.19955	-0.00882248			-0.000952239	2	21	1
y0010	drug resistance translocase family protein	10.5277	50935	N	CytoplasmicMembrane		1	8	0	0	0	1.3129	-0.00653177			0.0065055	1	1	0	0	0	1.27418	-0.00804668			-0.0387397	1	11	1	1	0					-0.0127285	9	21	2	2	0	1.1274	-0.00515114			0.00733378	0	0	0
y0125	sigma cross-reacting protein 27A	4.527	22896.8	N	Cytoplasmic		1	6	3	3	523.593	1.52782	0.00126918			0.0346851	1	13	3	1	490.323	1.48453	-0.000608985			-0.140651	1	7	3	1	379.705	279.041	7.05409	1		0.113783	4	13	3	2	182.616	1.24014	-0.00232107			0.0574722	1	22	2
y0137	protease DO	8.7762	47399.1	S	Periplasmic		1	12	0	0	0	1.24292	-0.00691139			0.0231512	1	10	1	0	0	1.23066	-0.0071749			-0.081615	1	10	0	0	0					0.00935651	19	17	3	2	0					0.0507857	13	3	0
y0139	protease DegS	6.6823	40782.7	N	Periplasmic		1	2	1	1	0	1.26291	-0.00658233			0.0131116	1	8	2	1	241.229	1.45551	-0.00488722			-0.0700021	1	16	1	1	36.4666	1.21525	0.00250985			-0.0163765	11	13	2	0	56.4645	1.08681	-0.0051675			0.0316432	4	20	1
y0275	clpB protein	4.9366	95657.4	N	Cytoplasmic		1	2	0	0	0	1.21793	-0.008853			0.0283129	1	3	1	1	12.4358	1.36122	-0.00570947			0.0168912	1	4	1	1	0					0.00201395	3	15	0	0	0	1.0372	-0.00794799			-0.0801087	0	0	0
y0294	heat shock protein HslVU, ATPase subunit HslU	5.014	49803.9	N	Cytoplasmic		1	3	3	3	121.803	1.24292	-0.010334			0.0502529	1	13	2	1	251.404	1.37573	-0.0053976			-0.0042289	1	10	0	0	0					-0.0157821	7	9	0	0	0	1.06877	-0.00768508			-0.13943	1	34	2
y0316	RsaA secretion system, membrane protein RsaE, putative	6.0185	48987.5	N	Unknown		1	1	1	0	0	1.25292	-0.00975703			0.0298904	1	12	1	1	12.2258	1.25967	-0.00643433			0.00103519	0	0	0	0	0					N/A	0	0	0	0	0	0	0			N/A	1	39	1
y0465	proline dipeptidase	5.5167	50911.4	N	Cytoplasmic	M24	1	2	3	3	295.681	1.2879	-0.0179541			0.0441971	1	50	2	1	389.434	1.16538	-0.00658223			-0.0599763	1	3	2	1	91.0737	2.03198	0.0171066	1		0.086573	3	10	3	1	92.7791	1.48816	0.013723			-0.0486981	1	30	3
y0678	D-alanyl-D-alanine carboxypeptidase/D-alanyl-D-alanine-endopeptidase	9.1908	52176.4	S	Unknown	S13	1	2	2	1	0					0.0423513	1	40	1	1	13.8963	1.33221	-0.00620352			-0.0282267	1	0	0	0	0					-0.104177	4	14	0	0	0	0.996618	-0.00919965			-0.0918824	2	33	1
y0682	cell division protein FtsH	5.8202	71138.4	N	CytoplasmicMembrane		1	0	0	0	0					-0.0190044	1	9	1	1	29.1197	1.24516	-0.00394898			0	1	12	0	0	0	1.30381	0.00310245			-0.0746417	0	0	0	0	0	0	0			N/A	7	19	0
y0705	conserved hypothetical protein	5.9615	32714.3	N	Cytoplasmic		1	3	2	0	40.2813	1.80773	0.0120306			0.0546167	1	15	1	1	50.8306	1.36847	-0.00329164			0	1	30	0	0	0					-0.0149374	17	7	2	2	44.1303	1.46561	0.00523246			-0.0054651	3	25	2
y0706	collagenase	7.6132	37115	N	Cytoplasmic		1	5	2	0	0	1.26791	-0.00595613			-0.00861288	1	7	0	0	0	1.29594	-0.00559496			-0.0249395	1	8	1	0	0					-0.040188	10	11	2	1	28.8089	1.18151	-0.00470674			0.0283226	1	15	0
y0720	phnP protein, putative	6.2163	27576.7	N	Unknown		1	9	3	1	23.7213	1.97268	0.0153373			0.000250648	1	5	1	1	16.8747	1.36847	-0.00381838			-0.0504755	1	4	1	1	558.785	405.83	10.393	1		0.0440419	3	5	2	1	50.0072	1.19955	-0.00888517			-0.023067	2	27	1
y0742	putative acetyltransferase	5.6005	17945.6	N	Unknown		1	5	2	1	95.0735	1.33789	-0.0059238			0.0238337	1	4	3	1	298.749	1.45551	-0.00309414			-0.0379249	1	4	3	1	68.8674	66.0221	1.54683	1		-0.0587907	19	3	3	1	44.3869	1.21759	-0.0102521			0.0206925	5	33	2
y0746	cytosol aminopeptidase	7.4971	54796.6	N	Cytoplasmic	M17	1	4	2	2	127.403	1.43785	-0.00250034			0.0564448	1	2	2	1	267.686	1.41925	-0.00243577			-0.106929	1	2	1	1	171.348	2.3075	0.0195581	1		-0.0264388	7	20	3	1	28.1514	1.21759	-0.00674741			0.0681032	13	0	0
y0807	GsrA protein	9.224	49867	S	Periplasmic		1	6	0	0	0	1.32289	-0.00806179			0.0351019	1	34	1	1	63.6281	1.48453	-0.00304547			0.00373169	1	10	0	0	81.4865	1.55966	0.00823614			0.0233664	7	9	1	1	51.0241	1.0823	-0.00817868			0.0346371	2	27	1
y0833	lipoprotein nlpd	9.861	34824.6	N	Unknown	M23	1	5	1	0	0	1.3129	-0.00684437			0.0535726	1	30	1	1	10.3656	1.38298	-0.00414697			0.0362548	1	5	1	1	106.946	1.59902	0.00422128			-0.00683173	8	10	1	1	57.7237	1.10936	-0.00826106			0.0602008	0	0	0
y0852	methionine aminopeptidase, type I	6.0287	28277.3	N	Cytoplasmic	M24	1	5	3	3	219.565	1.14295	-0.0205199			0.0849731	1	15	3	1	154.217	1.39023	-0.00548028			0.0220425	1	3	2	1	261.651	4.0492	0.0603697	1		-0.0460813	3	19	3	1	95.4272	1.1274	-0.00763634			0.0502462	1	19	2
y0960	aminoacyl-histidine dipeptidase	5.4599	52992.8	N	Cytoplasmic	M20	1	5	3	3	503.388	1.14795	-0.0113049			0.0532417	1	28	3	1	192.885	1.25242	-0.00521708			-0.0210269	1	4	2	1	1052.51	345.766	8.80619	1		0.0620859	2	31	3	1	112.601	1.05975	-0.00780062			0.068783	1	29	2
y1013	4-methyl-5(B-hydroxyethyl)-thiazole monophosphate biosynthesis enzyme	5.7167	21177.5	N	Unknown		1	4	3	3	0	1.32289	-0.00793157			0.0255912	1	20	2	1	69.3103	1.25242	-0.00694474			0.00197042	1	6	2	1	0					-0.0459682	0	0	0	0	0	1.07779	-0.0104993			-0.0908521	1	25	1
y1027	ATP-dependent Clp protease, proteolytic subunit ClpP	5.1148	23319.7	N	Cytoplasmic		1	2	0	0	0	1.23292	-0.0124395			0.0680762	1	50	3	1	116.907	1.21615	-0.00868884			-0.0116705	1	14	2	1	845.703	410.435	10.3265	1		-0.00783914	7	21	0	0	0	1.03269	-0.010006			0.017333	10	26	1
y1028	ATP-dependent Clp protease, ATP-binding subunit ClpX	5.0505	46032.5	N	Cytoplasmic	C4	1	11	2	1	0					0.0571893	1	17	1	1	169.179	1.29594	-0.0037023			0	1	15	1	0	0	1.63838	0.00456633			-0.0726623	6	6	3	1	32.2166	2.58399	0.0490731	1		-0.130531	3	22	2
y1029	ATP-dependent protease La	6.1406	87432	N	Cytoplasmic	S16	1	2	0	0	0					0.0791476	1	8	2	1	167.895	1.28143	-0.00643446			0	1	3	1	0	312.03	3.21279	0.0436501	1		-0.0289009	5	1	2	2	60.7369	1.79932	0.0240744			-0.0617736	0	0	0
y1035	Bacterial extracellular solute-binding proteins, family 5 superfamily	7.0325	65304.7	N	Unknown		0	0	0	0	0	1.33789	-0.00340618			0.0355169	1	14	1	1	31.3387	1.36847	-0.00444273			-0.0655013	1	10	1	0	0					0.024907	6	8	0	0	0	1.28072	-0.00419704			-0.0183395	2	32	0
y1175	D-alanyl-D-alanine carboxypeptidase	9.0552	44088.5	S	CytoplasmicMembrane	S11	1	3	0	0	0					0.0258925	1	18	1	1	13.172	1.34671	-0.00498626			-0.147457	1	12	1	1	112.998	1.24477	0.0011598			-0.000293316	6	15	0	0	0					-0.0162419	0	0	0
y1178	penicillin-binding protein 2	9.1616	70559	S	CytoplasmicMembrane		1	5	0	0	0					0.0497884	0	0	0	0	0	0	0			N/A	1	3	0	0	0	1.24477	0.00265738			0.0156532	9	13	1	1	12.4259	2.09245	0.0295872	1		0.0842693	8	37	0
y1280	pyrrolidone-carboxylate peptidase	5.5138	23141.6	N	Cytoplasmic	C15	1	14	2	2	156.805	2.02766	0.017412	1		0.100839	1	1	1	1	275.701	1.57882	0.00177734			-0.199717	1	2	2	1	478.95	2.50431	0.0138475			-0.0150017	0	0	0	0	0	0	0			N/A	9	35	1
y1296	signal peptidase I	7.4038	36548.9	N	CytoplasmicMembrane	S24	1	3	0	0	0	1.39787	-0.00401429			0.018322	1	7	0	0	0	1.24516	-0.00742114			-0.0226004	1	9	0	0	178.832	1.48093	0.00438503			0.0638518	0	0	0	0	0	0	0			N/A	3	28	0
y1342	peptidase B	5.8521	46530.4	N	Unknown	M17	1	5	2	2	506.456	1.47284	-0.00161213			0.106583	1	10	3	1	380.741	1.36847	-0.00417976			-0.176748	1	5	2	1	1247.27	351.277	9.14015	1		0.00159072	6	8	3	1	23.7945	1.14092	-0.00852397			0.0909481	5	20	2
y1379	peptidase, U32 family	6.4611	52254.2	N	Cytoplasmic	U32	1	2	3	3	440.205	1.78274	0.0089696			0.10104	1	8	3	1	280.564	1.69487	0.00444321			-0.0217092	1	1	1	1	643.104	2.31734	0.0209243	1		0.0721262	4	9	3	1	74.0247	1.16798	-0.00628621			0.0256829	1	0	0
y1412	putative exported protein	8.9601	54290.7	S	CytoplasmicMembrane	M48	1	2	0	0	0	1.16794	-0.00888551			0.0262562	1	13	0	0	0	1.27418	-0.00775061			-0.0537611	1	2	0	0	0	1.12669	0.00117687			0.00468164	0	0	0	0	0	0	0			N/A	0	0	0
y1422	ZINC PROTEASE	6.5117	31531.1	N	Unknown		1	3	0	0	0	1.19294	-0.00865467			0.0230213	1	17	1	1	63.3232	2.31141	0.0280436	1		-0.00310773	1	3	0	0	0					0.00815456	1	17	0	0	8.49698	1.12289	-0.00850855			0.0510386	2	25	0
y1426	D,D-carboxypeptidase-related protein	5.5145	25346.6	N	Unknown		1	2	3	3	361.639	0.988004	-0.02312			0.056957	1	46	2	1	229.465	1.33221	-0.00710821			-0.076072	1	5	2	1	359.873	261.968	6.64818	1		-0.0119573	3	19	3	1	122.041	1.10485	-0.00893595			0.0594946	1	19	2
y1538	clpB protein	5.1595	97757.5	N	Cytoplasmic		1	7	1	1	0	1.11296	-0.00338929			0.0317461	1	5	1	1	60.9026	1.19439	-0.00462427			0	1	8	0	0	64.9664	1.55966	0.00741393			-0.00806464	1	7	1	0	32.0859	1.74972	0.0199936			-0.0275819	1	27	1
y1586	penicillin-insensitive murein endopeptidase precursor	8.4015	30292.9	S	Periplasmic	M74	1	0	0	0	0					0.0724604	1	13	0	0	0	1.20164	-0.00710942			0	1	9	1	1	120.903	1.12669	0.00208211			-0.0905139	4	9	0	0	0					-0.0701536	3	23	0
y1867	tail-specific protease	8.922	77401.8	S	Unknown	S41	1	6	0	0	0					0.0431354	1	7	1	1	47.604	1.29594	-0.00445886			-0.0211914	0	0	0	0	0					N/A	3	13	0	0	40.3985	1.72717	0.0172629			0.104984	1	33	0
y1868	heat shock protein HtpX	7.7223	28100.4	N	CytoplasmicMembrane	M48	1	5	0	0	0					0.02191	1	16	1	1	61.4041	1.28143	-0.00651722			-0.01157	1	2	0	0	0					-0.00474872	0	0	0	0	0					-0.0275065	0	0	0
y1992	YcjI	4.3553	27322.7	N	Unknown	M14	1	6	3	0	0					0.0664542	1	6	1	1	194.434	4.33511	0.0847659	1		0.00343699	1	3	3	0	0					0.00899262	1	16	3	0	22.6009	25.9166	1.02211	1		0.0346767	4	21	2
y2013	putative pepetidase	8.61	30175.6	S	Unknown		1	0	0	0	0					0.101471	1	5	1	1	18.8543	1.27418	-0.00622037			-0.0102556	1	6	0	0	0					0.0453429	0	0	0	0	0					0.0815078	2	20	0
y2057	sohB protein, peptidase U7 family	9.3108	38747.7	N	Cytoplasmic	S49	0	0	0	0	0	0	0			N/A	1	7	0	0	0	1.38298	-0.00362084			-0.0244972	1	9	1	0	293.869	1.95326	0.00377743			-0.0476038	3	1	1	0	44.8998	1.16798	-0.0131961			-0.0348497	0	0	0
y2093	ABC transporter family protein	8.8515	78203.6	N	CytoplasmicMembrane		1	1	0	0	0	1.26791	-0.00630226			0.0323801	1	4	0	0	0	1.39023	-0.00600609			-0.00552174	1	4	0	0	0					0.0805058	2	9	0	0	0	1.29876	-0.00546335			0.0801357	0	0	0
y2141	thermostable carboxypeptidase 1	6.1731	56569	N	Cytoplasmic	C39	1	1	2	2	58.138	1.19793	-0.0116989			0.0694053	1	22	3	1	234.46	1.35397	-0.00618713			-0.0136452	1	7	1	1	363.51	1.57934	0.00318388			0.103827	8	15	1	1	34.9555	1.177	-0.011337			0.0563081	9	10	2
y2160	signal peptide peptidase SppA, 67K type	7.2124	67033.4	N	CytoplasmicMembrane	S49	1	2	2	0	0	1.32289	-0.0027474			0.107294	1	21	1	1	57.7297	1.20164	-0.00766822			-0.140868	1	6	0	0	0					0.00428752	1	14	0	0	0	1.06877	-0.0128516			-0.00136908	0	0	0
y2194	gp19	4.8838	27144.4	N	Cytoplasmic		1	3	3	0	0	1.25791	-0.0099545			0.0386022	1	40	1	1	18.3462	1.17263	-0.00974076			0.0145835	1	7	2	0	0	1.30381	0.00372727			0.0420943	3	8	3	1	30.1217	1.01466	-0.00653287			-0.0245659	2	26	2
y2213	hypothetical phage protein	4.8424	23667.8	N	Cytoplasmic		1	5	2	2	264.397	1.41786	0.00112082			0.0596123	1	50	2	1	51.9565	1.14362	-0.0082448			-0.0160909	0	0	0	0	0					N/A	2	27	3	1	33.1309	1.0372	-0.00676437			0.0407116	0	0	0
y2238	glycoprotease family protein	4.8785	26974.8	N	Unknown	M22	1	7	1	0	101.575	1.27291	0.00375249			0.045457	1	7	2	1	188.367	1.23791	-0.00251789			0	1	9	2	1	426.26	2.24846	0.0138811			-0.00856788	9	15	2	2	38.2009	2.52988	0.0553575	1		-0.0897013	1	20	1
y2248	Lysostaphin precursor (EC 3.5.1.-).	10.1762	48938.6	N	Unknown	M23	1	2	1	1	0	1.3029	-0.00434338			0.103793	1	21	1	1	10.1182	1.16538	-0.00562824			0	1	13	1	0.5	0	0.949569	0.000238325			-0.000867086	10	23	2	2	12.9658	4.48703	0.125722	1		-0.0794612	6	18	0
y2269	virulence factor MviN	10.7488	55377.3	N	CytoplasmicMembrane		1	6	0	0	0					0.0609426	1	13	1	1	21.2161	1.23066	-0.00459149			-0.00363017	0	0	0	0	0					N/A	1	26	1	1	0					0.0255043	0	0	0
y2360	putative peptidase	5.9627	41513.7	N	Cytoplasmic	M24	1	1	0	0	42.6729	216.961	>100	1		0.0423363	1	17	2	1	300.591	1.25967	-0.00465698			-0.00550209	1	10	3	2	687.82	76.2362	1.84614	1		0.0108642	3	3	3	3	26.0429	158.742	31.8	1		0.0202519	9	26	2
y2527	prolyl oligopeptidase family protein	4.6208	78515.4	N	Periplasmic	S9	1	6	2	2	728.874	235.33	>100	1		0.0431997	0	0	0	0	0	1.19439	-0.00783361			-0.045608	1	0	0	0	0					0.0235824	2	20	3	3	180.52	190.828	>100	1		-0.0267915	5	30	3
y2694	conserved hypothetical protein	6.5832	82719.9	N	Unknown		1	4	1	0	0					0.0820359	1	8	1	1	14.8921	1.2089	-0.00470593			0.017342	1	8	1	0	0	1.59902	0.00830239			-0.00148504	1	18	3	1	15.1204	16.5051	0.584791	1		-0.0338969	0	0	0
y2756	aminopeptidase N	5.0279	98492.1	N	Unknown	M1	1	4	1	1	62.2599	3.36221	0.0824785	1		0.0340884	1	11	1	1	35.9339	2.46373	0.00327406			-0.0132889	0	0	0	0	0					0.0484109	3	13	1	1	9.04047	8.31116	0.28648	1		0.0767727	1	26	1
y2800	cell division protein FtsK	4.5429	140681	N	OuterMembrane		1	3	0	0	0	1.35788	-0.00378392			0.0718301	1	10	1	1	17.7371	1.62234	0.00653356			-0.110541	1	4	0	0	0	1.24477	0.00199987			-0.0201036	2	31	1	0	7.95298	2.71026	0.0478365	1		0.0620414	6	24	0
y2809	ATP-dependent Clp protease, ATP-binding subunit ClpA	6.0043	84403.8	N	Cytoplasmic		1	8	0	0	0	1.25292	-0.0204216			0.0498388	1	28	1	1	9.7421	1.29594	-0.00758585			-0.136574	1	5	0	0	0					0.0550261	5	33	0	0	0					0.041197	1	39	0
y2810	Uncharacterized ACR, COG2127	5.1176	12305	N	Cytoplasmic		1	4	2	2	223.282	1.35288	-0.00717284			0.0757951	1	40	3	1	235.355	1.60058	0			-0.0557837	1	14	2	1	603.926	269.338	6.87461	1		0.0529084	2	21	2	2	22.999	1.16798	-0.00431226			0.0174044	2	37	2
y2864	D-alanyl-D-alanine carboxypeptidase	9.3125	47564.6	S	CytoplasmicMembrane	S11	1	4	1	0	0	1.06798	-0.0114526			0.0164605	1	18	1	1	10.0834	1.16538	-0.00671379			-0.061737	1	5	1	0	139.125	177.658	4.39433	1		0.0104747	1	10	2	1	9.71912	1.11838	-0.006073			-0.0262529	1	0	0
y2957	coagulase/fibrinolysin precursor	5.3037	32616.7	S	OuterMembrane		1	1	1	0	0	1.15795	-0.00829279			-0.0413883	1	30	0	0	0	1.10735	-0.00822743			-0.0297222	0	0	0	0	0					N/A	9	9	1	1	13.64	1.11838	-0.00207411			0.0285797	16	28	1
y3013	D-alanyl-D-alanine endopeptidase	10.3184	35365	N	Periplasmic	S11	1	7	1	0	0	1.04299	-0.00192446			0.0501697	1	8	1	1	15.8366	1.24516	-0.00531579			0	0	0	0	0	0					-0.0285694	4	19	1	1	15.7921	1.51522	0.0223958			-0.0490697	2	31	0
y3042	unknown protein encoded by prophage CP-933N	10.0042	29885.3	S	CytoplasmicMembrane	A24	1	2	0	0	0	1.21793	-0.00315846			0.0949809	1	35	0	0	0	1.15087	-0.00582578			0	1	4	1	0.5	100.361	10.1894	0.207406	1		-0.00561483	1	29	0	0	0					-0.0101051	7	20	0
y3138	methionine aminopeptidase, type I	6.1239	29200.5	N	Cytoplasmic	M24	1	8	2	2	202.597	1.40287	0.00380193			0.0153036	1	20	3	1	273.826	1.38298	-0.00434418			-0.0126019	0	0	0	0	0					N/A	1	11	2	2	66.6021	1.44307	0.0108934			-0.0156931	5	29	2
y3195	leader peptidase PilD	7.0003	33734	N	CytoplasmicMembrane	A24	1	6	0	0	0					0.0257584	1	30	0	0	0	1.13636	-0.00674713			-0.0165415	1	0	0	0	0					-0.0431461	2	31	0	0	0					0.00888718	2	25	1
y3230	4-methyl-5(b-hydroxyethyl)-thiazole monophosphate biosynthesis protein	6.5807	20958.9	N	Cytoplasmic		1	5	3	2	0					0.0331945	1	22	2	1	229.337	1.14362	-0.00519988			-0.0509188	1	5	2	1	1450.26	2.4059	0.00181807			0.0470888	1	11	0	0	0					-0.0214851	4	19	2
y3297	proline-specific aminopeptidase	5.1275	49071.6	N	Cytoplasmic	M24	1	10	3	3	746.881	4.66678	0.108051	1		0.0423359	1	26	3	1	349.077	1.40474	-0.000691689			0.00851329	0	0	0	0	0					0.0353673	2	14	1	1	9.58346	2.0001	0.0253253	1		0.0240256	23	27	2
y3311	transcription regulator yggG	6.3584	26688.1	N	Unknown	M48	1	0	0	0	0					0.0282965	1	8	0	0	0	1.2234	-0.0086563			-0.0121031	1	6	1	1	419.239	1.43173	-0.00129141			-0.00664631	3	16	0	0	0					-0.0210933	1	31	0
y3315	sprT protein, putative	9.8424	21906.5	N	Unknown		1	8	0	0	0	1.14795	-0.00868835			0.043583	1	27	0	0	0	1.23066	-0.00645046			-0.0666678	1	12	0	0	223.905	1.41205	0.00593219			-0.0391167	0	0	0	0	0	1.09132	-0.0110746			-0.0885168	2	0	0
y3353	putative kinase	6.7901	85107.4	N	Unknown	M23	1	4	1	0	0	1.06298	-0.00679514			0.0259059	1	29	1	1	186.819	33.9797	0.954705	1		-0.0357111	1	15	1	0	0	1.62854	0.00510901			0.0542544	4	10	2	0	9.99037	1.10034	-0.00455868			0.0132388	5	27	1
y3373	putative membrane protein	9.5094	24105.8	N	CytoplasmicMembrane		1	5	0	0	0	1.21793	-0.00773338			0.0402659	1	28	1	1	59.3083	1.25242	-0.00480498			-0.063452	1	12	0	0	0	1.27429	0.0021806			0.0264983	3	6	0	0	0	1.0823	-0.00562857			-0.0278911	3	31	0
y3403	peptidase T	4.6008	44890.6	N	Cytoplasmic	M20	1	3	3	3	670.97	1.23292	-0.00547813			0.0482473	1	40	3	1	353.492	1.15087	-0.00411309			-0.0423199	1	7	3	1	914.008	48.5461	1.15527	1		0.0743858	4	4	3	1	25.2503	1.06877	-0.0065172			-0.0508723	11	28	3
y3534	O-sialoglycoprotein endopeptidase	6.2596	36041.2	N	Extracellular	M22	1	3	0	0	0	1.06298	-0.00967573			0.0229198	1	40	1	1	16.5063	1.12911	-0.00676335			-0.028432	0	0	0	0	0					-0.0334633	3	7	2	1	10.5325	1.52875	0.0143819			-0.0381986	6	20	0
y3632	penicillin-binding protein 3	10.0276	63639.2	N	Unknown		1	2	1	1	0	1.11796	0.00174476			-0.0171132	1	11	1	1	67.952	0.998549	-0.00524996			0	1	16	1	0	0	1.16605	0.00320086			-0.0151289	0	0	0	0	0	0	0			N/A	3	0	0
y3699	signal peptidase II	6.7666	18937.1	N	CytoplasmicMembrane		1	3	1	0	0	1.12796	-0.00449227			0.0816383	1	28	1	1	12.2258	0.976789	-0.00712507			0	1	5	1	0	0					-0.00341031	1	20	2	2	0	0.996618	-0.00237014			-0.00955086	0	0	0
y3784	M48 peptidase family protein	5.9152	36123.5	N	CytoplasmicMembrane	M48	1	3	1	1	0	1.09297	-0.00883633			0.0489446	1	20	2	1	215.974	1.1146	-0.00674681			-0.0171654	1	16	1	1	0					0.0147489	1	28	2	2	0	1.4611	0.0112888			0.0148973	3	29	1
y3837	zinc protease, insulinase family, putative	5.0684	55444.9	S	Unknown	M16	1	2	0	0	0	1.15795	-0.00473961			0.0498236	0	0	0	0	0	1.30319	-0.00386685			-0.0220051	1	5	2	2	359.147	1.82534	0.00586741			0.0120784	1	9	3	3	96.7487	2.14205	0.041189	1		-0.00267036	10	0	0
y3855	oligopeptidase A	5.0071	76531.4	N	Cytoplasmic	M3	1	3	2	2	36.886	1.87271	0.02768			0.0239315	1	25	1	1	21.2773	1.14362	-0.00546359			0.0132048	1	9	1	0	0	1.67774	0.00642661			0.0168109	1	8	2	1	19.0058	3.17926	0.0752862	1		0.0441739	6	31	1
y3857	alkaline metalloproteinase, putative	5.8824	49487.4	N	Extracellular	M10	1	4	0	0	0	1.23792	-0.00689432			0.0343865	1	16	1	1	8.7657	1.1146	-0.00770147			-0.0292207	0	0	0	0	0					0.00972798	0	0	0	0	0	0	0			N/A	8	23	2
y3924	penicillin-binding protein 1A	7.0048	92428	N	Unknown		1	2	1	1	0	1.03299	-0.0100046			0.0302381	1	11	1	1	95.0614	1.09284	-0.00768486			-0.0609527	1	9	0	0	161.265	1.31365	-0.000123414			0.00496634	1	1	1	1	9.71912	1.21759	0.00610492			-0.0345123	2	0	0
B. anthracis	77						73	68	39	30	21			3	1	1	72	72	52	49	50			7	5	2	65	63	52	37	33			21	3	4	67	64	43	34	43			0	2	2	56	42	42
S. pneumoniae	34						31	30	17	13	8			2	0	0	32	31	23	22	23			0	0	0	33	32	26	15	21			9	0	0	33	31	19	13	19			0	0	0	20	15	14
Y. pestis	76						74	70	45	31	24			5	0	0	73	73	61	60	60			3	0	0	65	62	43	30	33			17	0	0	65	65	48	42	45			13	0	0	62	55	37
Total	187						178	168	101	74	53			10	1	1	177	176	136	131	133			10	5	2	163	157	121	82	87			47	3	4	165	160	110	89	107			13	2	2	138	112	93
[truncated: 15 more columns]
